# Supplementary material for: RuvBL1/2 reduce toxic dipeptide repeat protein burden in multiple models of C9orf72-ALS/FTD
Source: Life Sci Alliance. 2024 Dec 5;8(2):e202402757. doi: 10.26508/lsa.202402757 (PMC11629685; doi:10.26508/lsa.202402757)
Supplement: Supplementary file 1 [file LSA-2024-02757_TableS1.xlsx]

## Sheet: Supplementary Table1
Genotype		Identifier / Reference
UAS-mKate2		RRID:BDSC_55091
UAS-mCD8-GFP		RRID:BDSC_32184
UAS-pontin-HA		RRID:Flybase_FBst0500471
UAS-reptin		RRID:Flybase_FBst0500113
UAS-GA(1020)-eGFP		West et al., 2020, PMCID: PMC7487709
UAS-GR(1136)-eGFP		West et al., 2020, PMCID: PMC7487709
UAS-PR(1100)-eGFP		West et al., 2020, PMCID: PMC7487709
UAS-AP(1024)-eGFP		West et al., 2020, PMCID: PMC7487709
nSyb-Gal4/CyO-GFP		West et al., 2020, PMCID: PMC7487709
