# Supplementary material for: RuvBL1/2 reduce toxic dipeptide repeat protein burden in multiple models of C9orf72-ALS/FTD
Source: Life Sci Alliance. 2024 Dec 5;8(2):e202402757. doi: 10.26508/lsa.202402757 (PMC11629685; doi:10.26508/lsa.202402757)
Supplement: Supplementary file 2 [file LSA-2024-02757_TableS2.xlsx]

## Sheet: Supplementary Table 2
Figure		Genotype
Figure 5A		;nSyb-Gal4 / +; UAS-mKate2 / UAS-GA(1020)-eGFP
		;nSyb-Gal4 / +; UAS-pontin-HA / UAS-GA(1020)-eGFP
		;nSyb-Gal4 / +; UAS-reptin / UAS-GA(1020)-eGFP
Figure 5B		;nSyb-Gal4 / +; UAS-mKate2 / UAS-GR(1136)-eGFP
		;nSyb-Gal4 / +; UAS-pontin-HA / UAS-GR(1136)-eGFP
		;nSyb-Gal4 / +; UAS-reptin / UAS-GR(1136)-eGFP
Figure 5C		;nSyb-Gal4 / +; UAS-mKate2 / UAS-PR(1100)-eGFP
		;nSyb-Gal4 / +; UAS-pontin-HA / UAS-PR(1100)-eGFP
		;nSyb-Gal4 / +; UAS-reptin / UAS-PR(1100)-eGFP
Figure 5D		;nSyb-Gal4 / +; UAS-mKate2 / UAS-AP(1024)-eGFP
		;nSyb-Gal4 / +; UAS-pontin-HA / AP(1024)-eGFP
		;nSyb-Gal4 / +; UAS-reptin / UAS-AP(1024)-eGFP
Figure 6A		;nSyb-Gal4 / +; UAS-mKate2 / UAS-mCD8-GFP
		;nSyb-Gal4 / +; UAS-reptin / UAS-mCD8-GFP
Figure 6B		;nSyb-Gal4 / +; UAS-mKate2 / UAS-AP(1024)-eGFP
		;nSyb-Gal4 / +; UAS-reptin / UAS-AP(1024)-eGFP
Figure 6C		;nSyb-Gal4 / +; UAS-mKate2 / UAS-GR(1136)-eGFP
		;nSyb-Gal4 / +; UAS-reptin / UAS-GR(1136)-eGFP
Figure 6D		;nSyb-Gal4 / +; UAS-mKate2 / UAS-PR(1100)-eGFP
		;nSyb-Gal4 / +; UAS-reptin / UAS-PR(1100)-eGFP
Figure 6E-G		;nSyb-Gal4 / +; UAS-mKate2 / UAS-mCD8-GFP
		;nSyb-Gal4 / +; UAS-reptin / UAS-mCD8-GFP
		;nSyb-Gal4 / +; UAS-mKate2 / UAS-AP(1024)-eGFP
		;nSyb-Gal4 / +; UAS-reptin / UAS-AP(1024)-eGFP
		;nSyb-Gal4 / +; UAS-mKate2 / UAS-GR(1136)-eGFP
		;nSyb-Gal4 / +; UAS-reptin / UAS-GR(1136)-eGFP
		;nSyb-Gal4 / +; UAS-mKate2 / UAS-PR(1100)-eGFP
		;nSyb-Gal4 / +; UAS-reptin / UAS-PR(1100)-eGFP
